# Supplementary material for: Variation in microbiome and metabolites is associated with advantageous effects of cholestyramine on primary biliary cholangitis with pruritus
Source: Microbiol Spectr. 2026 Jan 5;14(2):e00747-25. doi: 10.1128/spectrum.00747-25 (PMC12889030; doi:10.1128/spectrum.00747-25)
Supplement: Supplemental material — Clinical data for patients. [file spectrum.00747-25-s0001.xlsx]

## Sheet: BC group（54） VS AC group（53）
					before cholestyramine (BC) group															after cholestyramine (AC) group										evaluation
Number	Sex	Age	BMI		Sample number	No.	TB	TBA	ALT	AST	GGT	ALP	IgG	IgM	ATX	5-D score		Sample number	No.	TB	TBA	ALT	AST	GGT	ALP	IgG	IgM	ATX	5-D score	response condition		28	31
1	M	68	22.42		P1	69	99.42	122.04	28	34	409	506	11.7	15.3	74.82	21				84.57	105.47	27	40	329	351	9.4	11.35	28.82	9	1		32	28
2	F	54	22.8		P2	70	84.83	82.75	44	28	479	555	12.5	10.5	86.49	21		C10	24	75.97	71.14	41	45	411	410	11.9	8.79	49.49	11	0		44	33
3	F	49	22.57		P3	71	91.18	63.42	34	31	390	869	12.1	5.1	49.71	19				79.79	37.45	24	46	219	698	12.1	3.11	21.71	8	1		22	27
4	F	66	21.75		P4	72	48.53	24.38	37	27	383	224	17.4	3.3	40.91	19				30.22	12.66	38	37	257	98	15.5	3.36	11.91	6	1		50	37
5	F	49	21.47		P5	73	50.39	68.18	34	41	493	324	17.1	8.1	84.48	20		C13	25	44.65	45.68	49	50	442	301	10.8	6.8	58.48	12	0		36	44
6	F	61	22.97		P6	74	39.69	44.05	30	29	253	285	16.9	3.5	46.84	20		C14	26	24.29	18.87	22	25	175	124	17.2	2.26	23.84	8	0		49	39
7	F	44	26.77				83.77	86.73	32	47	560	644	14	6.2	43.3	21		C15	27	75.17	68.98	36	49	473	572	14.2	6.1	38.3	12	0		38	38
8	F	60	19.55		P8	75	31.04	22.9	30	59	216	351	15.4	11.3	55.65	23		C17	28	29.26	21.16	42	30	204	314	14.7	9.66	32.65	13	0		29	47
9	F	39	25.88		P9	76	48.49	77.81	31	58	223	523	9.1	7	62.85	18		C18	29	45.78	69.27	28	26	194	471	9.6	6.36	42.85	11	0		31	33
10	M	68	17.33		P10	77	70.01	98.91	36	24	621	505	15.4	13.8	46.06	22		C19	30	56.03	45.12	28	50	489	322	12.6	12.55	15.06	7	1		23	40
11	F	51	19.06		P11	78	49.77	91.95	55	34	329	383	9.6	9.6	80.05	21		C2	31	43.93	88.5	48	42	307	313	14.2	8.85	54.05	13	0		39	30
12	F	53	20.26				83.27	78.95	30	72	433	410	15.3	5.3	47.67	22		C20	32	72.11	50.02	42	35	357	241	11.5	3.46	25.67	8	1		20	34
13	F	62	17.48		P13	79	86.45	119.04	33	50	442	447	11.6	3.8	37.08	21		C21	33	69.37	72.75	22	48	387	301	12.2	2.52	9.08	6	1		25	41
14	F	55	20.48		P14	80	78.09	69.9	52	35	580	535	11.9	3.9	53.97	21		C22	34	66.53	41.92	50	41	433	367	15.2	2.43	19.97	6	1		26	32
15	F	56	18.95		P15	81	47.41	64.14	37	35	282	470	10.1	8.7	80.23	18		C23	35	39.88	52.26	36	38	253	411	15.4	7.73	52.23	11	0		48	48
16	F	47	21.31		P16	82	46.23	44.88	45	76	348	357	15.5	7	64.35	16		C24	36	42.33	43.11	35	46	308	325	12.7	6.16	41.35	11	0		21	31
17	F	67	21.7		P17	83	71.76	84.41	22	23	751	568	11.3	2.8	65.58	19		C25	37	52.54	35.58	27	24	393	377	10	2.1	35.58	5	1		45	46
18	F	29	24.2		P18	84	40.52	50.6	27	27	386	253	12.3	8.4	48.67	18		C27	38	22.8	34.03	45	46	242	197	12.8	7.02	20.67	7	1		46	37
19	F	53	26.19		P19	85	92.84	104.9	56	34	736	435	17.3	6.3	68.48	21		C28	39	79.31	95.18	37	48	636	347	17	6.1	47.48	14	0		47	24
20	M	53	18.22		P20	86	82.34	98.38	46	33	714	423	14.1	13.4	52.76	21		C3	40	75.01	94.36	28	27	611	639	17.3	11.84	30.76	13	0		33	23
21	F	70	22.5		P21	87	70.34	62.37	48	51	648	488	10.4	13.5	53.55	20		C32	41	64.47	60.42	38	33	614	316	13	12.98	38.55	11	0		41	21
22	F	56	18.43		P22	88	86.63	102.06	44	27	373	281	9.9	4.7	52.78	21		C33	42	86.1	88.21	43	47	346	219	14	2.3	33.78	13	0		38	47
23	F	56	21.46		P23	89	92.34	120.07	38	33	602	631	15.7	14.9	53.63	18		C34	43	82.18	102.31	30	20	541	532	12.4	14.57	37.63	11	0		24	24
24	F	60	21.54		P24	90	37.59	45.6	18	23	230	186	14.1	5	54.08	16		C35	44	25.48	40.14	36	40	166	99	12.9	3.81	23.08	5	1		20	31
25	F	71	21.04		P25	91	91.3	129.56	49	45	644	442	11.8	12.9	63.1	22		C36	45	73.5	119.58	40	35	602	262	10.6	12.38	38.1	6	1		47	24
26	F	76	19.33		P26	92	35.23	47.95	49	41	275	352	13.6	7.7	84.77	22		C37	46	18.79	44.6	40	35	155	179	10.7	5.77	28.77	6	1		46	23
27	M	67	25.9		P27	93	71.89	70.95	44	51	644	500	14	14.7	65.46	20		C38	47	56.18	49.59	40	49	577	415	11.2	11.28	56.46	6	0		32	49
28	F	58	19.47		P28	94	78.97	85.89	47	44	450	804	12.9	14.4	44.37	19		C39	48	63.06	63.5	30	40	404	625	15.1	10.81	21.37	7	1		25	48
29	M	53	21.48		P29	95	71.2625	99.16	40	38	515	783	14.5	5	59.62	24		C4	49	59.53	87.75	33	29	429	628	14	4.26	17.62	8	1		46	29
30	F	64	23.72		P30	96	56.6985	73.43	49	50	698	350	8.7	14.2	56.8	19		C40	50	39.6185	68.42	40	32	655	166	14.3	12.95	15.8	7	1		49	29
31	F	53	21.43		P31	97	66.685	78.18	59	40	346	794	11.5	3.3	51.54	21		C5	51	47.755	76.81	25	25	245	623	14.5	1.01	25.54	7	1		31	46
32	F	45	21.02				90.0484	74.68	41	41	691	704	12.7	9.3	68.46	19		C6	52	73.6984	65.67	48	34	595	537	14.5	7.26	28.46	7	1		25	40
33	F	43	21.21		P33	98	81.3429	65.43	43	42	590	588	16.6	7.6	71.85	23				62.6929	64.67	32	36	449	403	12.1	5.33	23.85	7	1		38	42
34	F	68	17.85		P34	99	41.6964	45.48	31	22	333	201	10.2	3.2	88.3	23		C9	53	26.7564	26.8	50	33	221	99	10.4	1.61	27.3	7	1		21	26
35	F	69	23.91		P35	100	31.2804	32.61	35	48	246	136	15.3	12.5	75.26	20		P54	54	31.9704	31.81	32	36	216	87	17.4	9.19	51.26	11	0		30	22
36	F	71	18.34				71.3858	84.35	40	41	425	579	14.1	13	57.06	15		P55	55	53.5658	69.12	47	23	324	207	16.9	12.18	29.06	7	1		38	50
37	F	62	19.85		P37	101	62.4943	85.8	49	44	354	414	9.5	4.8	56.93	20		P56	56	42.5643	78.59	42	24	284	338	9.6	3.2	36.93	6	1		42	27
38	F	47	21.61		P38	102	67.0102	79.92	44	44	583	228	14.9	7.7	68.29	21				54.4602	69.79	47	37	503	201	14.2	7.53	27.29	6	1		29	48
39	F	60	21.22				59.6173	54.64	49	42	649	214	16.7	11.6	69.31	21				40.0073	29.13	42	22	540	203	16.9	9.32	34.31	6	1		45	28
40	F	55	23.12		P40	103	93.4866	85.27	46	49	741	472	12.6	12.4	38.13	17		P59	57	76.5766	57.99	47	44	665	486	15	12.4	12.13	6	1		46	49
41	F	47	22.24		P41	104	80.5137	55.57	44	34	474	462	14.8	8.5	36.57	23		P60	58	61.4437	41.35	27	39	449	483	10.5	6.29	13.57	8	1		37	38
42	F	64	22.81		P42	105	58.9473	52.61	74	51	485	222	9.4	12.6	38.68	23		P61	59	46.9673	52.27	30	30	397	381	13.5	9.18	11.68	8	1		34	21
43	F	56	23.91		P43	106	52.0695	55.59	56	48	471	244	12.9	11.2	40.33	17		P62	60	33.5795	30.77	38	43	440	182	9	8.67	19.33	8	1		47	20
44	M	60	22.12		P44	107	88.4789	75.04	54	42	507	531	14.1	9.8	42.45	18		P63	61	70.8789	48.85	27	42	427	380	10.8	7.58	17.45	8	1		45	49
45	F	61	23.99		P45	108	78.7123	77.67	47	44	619	546	10.9	6.4	48.19	21		P64	62	62.0123	69.59	35	41	522	373	9.3	5.08	24.19	8	1		36	27
46	F	43	24.48		P46	109	58.302	47.42	45	46	451	236	16.1	10.8	25.35	17		P65	63	38.872	39.27	38	32	372	175	15.8	7.37	4.35	7	1		44	44
47	F	55	20.47		P47	110	59.9551	46.32	46	36	635	257	14.9	2.7	40.67	20		P66	64	44.3651	23.85	41	40	503	506	16.9	2.1	20.67	7	1		27	40
48	F	65	17.89		P48	111	35.6604	48.59	29	34	259	291	10.8	4.8	89.49	24		P67	65	19.1704	21.99	21	27	169	111	16.8	1.68	22.49	10	1		25	41
49	F	57	20.74		P49	112	79.5183	83.56	55	40	683	700	9.1	4.6	26.57	23				63.0283	60.96	21	21	571	505	10.5	2.14	9.43	11	1		48	20
50	F	59	18.71		P50	113	33.3099	26.15	42	45	230	232	12.8	11.1	47.48	17		P69	66	16.6099	16.16	39	23	175	238	10.5	9.33	23.48	7	1		43	35
51	F	61	22.94		P51	114	42.9397	52.39	63	46	548	418	17	2.7	65.11	16		P70	67	30.5197	26.79	30	32	455	251	16.2	1.15	37.11	7	1		50	33
52	F	65	23.53		P52	115	71.84	72.88	37	53	698	418	13.1	11.1	35.29	18		P71	68	56.56	61.85	34	36	631	221	9.8	7.9	14.29	7	1		48	21
53	F	63	20.38		P53	116	89.0263	72.58	50	59	406	317	11.1	5.6	77.24	16				72.4463	60.14	43	29	340	265	8.7	5.1	21.24	7	1		25	44
54	F	57	20.34		P73	117	71.33	77.32	44	37	309	333	13.5	3.12	57.32	18
median		58	21.47				70.34	72.88	44	41	474	423	12.9	8.1	54.08	20				54.4602	52.27	37	36	404	322	12.9	6.8	25.67	7	1
min		29	17.33				31.04	22.9	18	22	216	136	8.7	2.7	25.35	15				16.6099	12.66	21	20	155	87	8.7	1.01	4.35	5	0
max		76	26.77				99.42	129.56	74	76	751	869	17.4	15.3	89.49	24				86.1	119.58	50	50	665	698	17.4	14.57	58.48	14	1

## Sheet: NC group（25）
Number	Sex	Age	BMI	sample number	No.	TB	TBA	ALT	AST	GGT	ALP	IgG	IgM	ATX
1	F	21.23	58	A01	1	18.25	39.31	23	42	125	162	16.99	6.15	19.27
2	F	23.12	48	A02	2	5.66	58.92	45	27	129	172	12.17	0.94	21.13
3	M	19.12	55	A03	3	22.99	50.62	29	33	292	225	15.11	5.65	19.99
4	M	20.45	75	A04	4	45.17	46.88	42	40	178	229	13.34	2.68	23.47
5	F	22.1	42	A05	5	4.79	24.81	17	20	119	260	14.25	1.02	18.39
6	F	21.33	52	A06	6	9.82	26.95	25	42	140	199	15.45	3.8	18.69
7	F	21.52	54	A07	7	11.55	38.3	22	30	131	184	16.72	2.39	15.09
8	M	21.06	56	A08	8	17.02	47.85	25	27	152	231	15.15	2.86	15.19
9	F	21.06	46	A09	9	9.11	30.85	25	67	167	231	12.48	2.14	22.96
10	F	19.61	77	A10	10	11.35	22.96	16	37	158	169	13.41	3.81	20.84
11	F	20.22	55	A11	11	11.66	48.28	17	21	118	170	14.03	2.38	11.39
12	F	21.34	51	A12	12	20.53	22.54	35	41	150	216	14.05	3.12	11.62
13	F	22.32	70			28.1	37.01	30	41	116	179	9.37	2.32	14.67
14	F	21.21	43	A14	13	13.18	33.76	44	69	210	169	13.49	3.38	21.41
15	F	20.31	54	A15	14	14.6	46.59	22	40	103	144	15.55	2.6	15.92
16	F	20.44	66	A16	15	26.22	38.98	15	16	125	165	19.05	8.25	22.46
17	F	21.53	60	A17	16	31.84	55.56	15	33	113	222	18.66	2.5	15.46
18	F	21.33	62	A18	17	11.71	44.78	22	37	161	186	15.21	2.62	16.27
19	F	21.22	52	A19	18	13.91	46.4	36	40	287	279	13.47	9.13	21.5
20	F	19.3	55	A20	19	11.04	30.87	24	24	144	225	12.4	1.28	15.98
21	F	23.56	56	A21	20	17.36	49.2	34	45	252	392	14.46	4.06	24.29
22	F	23.5	57	A22	21	15.54	54.3	38	25	256	195	10.55	1.62	15.24
23	F	21.76	46	A23	22	12.37	57.95	45	31	149	198	13.78	2.25	19.55
24	F	21.58	55	A24	23	41.13	25.96	41	31	151	271	14.98	2.45	18.31
25	F	21.74	53			17.23	24.59	25	17	189	206	13.24	3.12	23.87
	median	21.2784	55			14.6	39.31	25	33	150	199	14.05	2.62	18.69
	min	19.12	42			4.79	22.54	15	16	103	144	9.37	0.94	11.39
	max	23.56	77			45.17	58.92	45	69	292	392	19.05	9.13	24.29

## Sheet: Table 1
	Characteristics	Group A controls (n=25)	Group B PBC with pruritis (n=54)	Group C after cholestyramine administration (n=53)	p value
	Age, median age (min, max)	55(42-47)	58 (29-76)		A vs B: P = 0.50
	Female, n (%)	22(88)	48 (89)		A vs B: P = 0.59
	BMI, median (kg/m2) (min–max)	21.27(19.12-23.56)	21.47 (17.33-26.67)		A vs B: P = 0.67
	Clinical index, median (min-max)
	ALP, U/L	199 (144-392)	423 (136-869)	322 (87-698)	A vs B: P < 0.01 B vs C: P < 0.01
	GGT, U/L	150 (103-292)	474 (216-751)	404 (155-665)	A vs B: P < 0.01 B vs C: P < 0.01
	ALT, U/L	25 (15-45)	44 (18-71)
	AST, U/L	33 (16-69)	41 (22-76)
	TB, U/L	14.6 (4.79-45.17)	70.34 (31.04-99.42)	54.46 (16.61-86.1)	A vs B: P < 0.01 B vs C: P < 0.01
	TBA, U/L	39.31 (22.54-58.92)	72.88 (22.9-129.56)	52.27 (12.66-119.58)	A vs B: P < 0.01 B vs C: P < 0.01
	IgM, g/L	2.62 (0.94-9.13)	8.1 (2.7-15.3)	6.8 (1.01-14.57)	A vs B: P < 0.01 B vs C: P < 0.05
	pruritis related index, median (min-max)
	ATX	18.69 (11.39-24.29)	54.08 (25.35-89.49)	25.67 (4.35-58.48)	A vs B: P < 0.01 B vs C: P < 0.01
	5-D score	/	20 (15-24)	7 (5-14)	B vs C: P < 0.01
	autoantibody positivity, n (%)
	AMA-M2	25 (100)	53 (98)		A vs B: P = 0.69
	Sp100	10 (40)	22 (41)		A vs B: P = 0.58
	Gp210	4 (16)	31 (58)		A vs B: P < 0.01
